# Supplementary material for: Antioxidant Responses and Phytochemical Accumulation in Raphanus Species Sprouts through Elicitors and Predictive Models under High Temperature Stress
Source: Antioxidants (Basel). 2024 Mar 8;13(3):333. doi: 10.3390/antiox13030333 (PMC10967877; doi:10.3390/antiox13030333)
Supplement: Supplementary file 1 [file antioxidants-13-00333-s001.zip]

Archive with 1 entries (1 files):
- antioxidants-2889513-supplementary.pdf
